# Supplementary material for: OsbHLH5 Synergically Regulates Phenolamide and Diterpenoid Phytoalexins Involved in the Defense of Rice Against Pathogens
Source: Int J Mol Sci. 2024 Nov 12;25(22):12152. doi: 10.3390/ijms252212152 (PMC11595221; doi:10.3390/ijms252212152)
Supplement: Supplementary file 1 [file ijms-25-12152-s001.zip]

Archive with 2 entries (2 files):
- ijms-3240562 supplementary.pdf
- Supplemental Tables.xlsx
