# Supplementary material for: OsbHLH5 Synergically Regulates Phenolamide and Diterpenoid Phytoalexins Involved in the Defense of Rice Against Pathogens
Source: Int J Mol Sci. 2024 Nov 12;25(22):12152. doi: 10.3390/ijms252212152 (PMC11595221; doi:10.3390/ijms252212152)
Supplement: Supplementary file 1 [file ijms-25-12152-s001.zip › Supplemental Tables.xlsx]

## Sheet: Supplemental Table 1
Supplemental Table 1 OsbHLH5 co-expression analysis.
Gene	Locus No.	Annotation	Coefficient
OsTBT2	LOC_Os11g42370	Tryptamine benzoyltransferase	0.58
OsTBT1	LOC_Os11g42290	Tryptamine benzoyltransferase	0.46
OsTHT1	LOC_Os10g23310	Tyramine hydroxycinnamoyltransferases	0.41
OsPHT3	LOC_Os09g37180	Putrescine hydroxycinnamoyltransferase	0.41
OPHT1	LOC_Os06g08580	Putrescine hydroxycinnamoyltransferase	0.31
OsKSL3	LOC_Os04g52210	KAURENE SYNTHASE-LIKE 3	0.55

## Sheet: Supplemental Table 2
Supplemental Table 2 Information for the phylogenetic tree analysis of OsbHLH5.
Name	Gene locus number	Species
AtMYC2	AT1G32640	Arabidopsis thaliana
ZmLc	P13526.1	Zea mays
AtTT8	AT4G09820	Arabidopsis thaliana
OsMYC2	LOC_Os10g42430	Oryza sativa
AtbHLH28	AT5G46830	Arabidopsis thaliana
OsbHLH2	LOC_Os11g32100	Oryza sativa
OsbHLH5	LOC_Os01g09900	Oryza sativa
OsbHLH25	LOC_Os01g09990	Oryza sativa
OsbHLH28	LOC_Os05g11070	Oryza sativa
OsbHLH81	LOC_Os09g33580	Oryza sativa

## Sheet: Supplemental Table 3
Supplemental Table 3 Primers used in this study.
Primer name	Sequence（5’-3’）	Purpose
attB1	AAAAAGCAGGCTTA	Gateway adaptor sequence
attB2	AGAAAGCTGGGTA	Gateway adaptor sequence
oja703	CCTTCATACGCTATTTATTTGCTTG	Rice overexpression vector positive test
JL56	TCGCGTTAACGCTAGCATGGATCTC	Entry clone vector positive test
JL57	GTAACATCAGAGATTTTGAGACAC	Entry clone vector positive test
OsbHLH5-CDS-F	attB1-ATGGACAGCGGCGGCTGG	Gateway Vector construction
OsbHLH5-CDS-R	attB2-GTCTCCTTCTTGTGGCTTACGTATCATC	Gateway Vector construction
OsPHT1-pro-F	attB1-TCCTGTAGGTGATCATATCTGGCTT	Gateway Vector construction
OsPHT1-pro-R	attB2-GGATGCGAGAAGATGCTTTTCTC	Gateway Vector construction
OsPHT3-pro-F	attB1-TGATATATAGATTTCTTCACGGATG	Gateway Vector construction
OsPHT3-pro-R	attB2-TGCTGTCTGAGCTAGTAGCAATC	Gateway Vector construction
OsTHT1-pro-F	attB1-TGTGGCCAATTAATTCACTCGATTG	Gateway Vector construction
OsTHT1-pro-R	attB2-CGCCGCCGTCGTCGATC	Gateway Vector construction
OsTHT2-pro-F	attB1-GTGAGGGTGCCGGCCAAAG	Gateway Vector construction
OsTHT2-pro-R	attB2-GGCCTTGCTACCCAAGCTGC	Gateway Vector construction
OsTBT1-pro-F	attB1-AGACCGTTGAATTGAGTTTGTACATATATGC	Gateway Vector construction
OsTBT1-pro-R	attB2-TAGTGAACTGTACGTTCTCTTGATCTTTTGC	Gateway Vector construction
OsTBT2-pro-F	attB1-AAAGTAACCAAATTCTTCCGTTAGTCTT	Gateway Vector construction
OsTBT2-pro-R	attB2-TGGTGAACTGTACGTTCTCTTGATCTT	Gateway Vector construction
OsPAL1-pro-F	attB1-TTTCCTTGAATTGTGATTCCGAAAT	Gateway Vector construction
OsPAL1-pro-R	attB2-TGCTACGGTGGTGGTGGTG	Gateway Vector construction
Os4CL5-pro-F	attB1-GGGCCAAAGTGTACTGCACAGATG	Gateway Vector construction
Os4CL5-pro-R	attB2-GGCGACGGCGACAGCGGC	Gateway Vector construction
OsC4H-pro-F	attB1-ACAACTTTTTTCTTCCAAACATCCC	Gateway Vector construction
OsC4H-pro-R	attB2-GCTGCTCGAACTAGACCCGCTC	Gateway Vector construction
OsbHLH5-qRT-F	ACGACACCAAGAACGACGAA	qRT-PCR primer for gene expression
OsbHLH5-qRT-R	AAGCCTCGATCTCTACCGGA	qRT-PCR primer for gene expression
OsPHT1-qRT-F	CCATGTCCAAGAACCAGCTC	qRT-PCR primer for gene expression
OsPHT1-qRT-R	AAAGTGGACAGCCTCTTGCC	qRT-PCR primer for gene expression
OsPHT3-qRT-F	CTCACCTTCCCGTTCTACGA	qRT-PCR primer for gene expression
OsPHT3-qRT-R	CCTTGAATGCCTCGAGGTTG	qRT-PCR primer for gene expression
OsPHT4-qRT-F	GACCTACTTCATGCCGTCCT	qRT-PCR primer for gene expression
OsPHT4-qRT-R	TAGCAGCTCTGCTTGAATGC	qRT-PCR primer for gene expression
OsTHT1-qRT-F	TCGAGATGTTCATGGCGCTC	qRT-PCR primer for gene expression
OsTHT1-qRT-R	TCAGTCCATGGAGTAGCAAATCT	qRT-PCR primer for gene expression
OsTHT2-qRT-F	CATGGACTACTTCGGCAACA	qRT-PCR primer for gene expression
OsTHT2-qRT-R	GACGAACGACTGGATGTACTG	qRT-PCR primer for gene expression
OsTBT1-qRT-F	ACCGGTCAATCGAGTTCAA	qRT-PCR primer for gene expression
OsTBT1-qRT-R	GATGTTTGCGATCTTCTCCA	qRT-PCR primer for gene expression
OsTBT2-qRT-F	GACGATCGCGCACAAGTTT	qRT-PCR primer for gene expression
OsTBT2-qRT-R	AAAGATGAGAGGGGATAGCATGT	qRT-PCR primer for gene expression
OsPAL1-qRT-F	TTCCCGCTCTACCGCTTCGT	qRT-PCR primer for gene expression
OsPAL1-qRT-R	TAGTTGATGGGAAGGGGCTCG	qRT-PCR primer for gene expression
Os4CL5-qRT-F	GGATCTGAGAGCAAAGTTGGCTG	qRT-PCR primer for gene expression
Os4CL5-qRT-R	CTGATGACCGATGAGATCACCTCTC	qRT-PCR primer for gene expression
OsC4H-qRT-F	GCCTGAGCGGTTCTTGGAG	qRT-PCR primer for gene expression
OsC4H-qRT-R	CGATGTGGAGGCTGAACTGC	qRT-PCR primer for gene expression
OsUbc13-qRT-F	ATTCAGATGCCCAGAAGTCTTGTTC	qRT-PCR primer for gene expression
OsUbc13-qRT-R	GCAAGTGCTGTGATTTCTTTGCTCA	qRT-PCR primer for gene expression
OsCPS4-pro-F	attB1-AAATACGGAGGGAGTAGCATCG	Gateway Vector construction
OsCPS4-pro-R	attB2-GCATATCGTTCTTGTGCTAGCTAGC	Gateway Vector construction
OsKSL4-pro-F	attB1-CCTATTTTTCTTCCCTCTTCTTCAC	Gateway Vector construction
OsKSL4-pro-R	attB2-ATTGGCACGAGGTTGGATTG	Gateway Vector construction
OsKSL7-pro-F	attB1-CACTTTGGACACGAGCCTGAG	Gateway Vector construction
OsKSL7-pro-R	attB2-CATTCGCGACGATGACGAC	Gateway Vector construction
OsKSL10-pro-F	attB1-GCTTCATTTCCCTGCCTGTG	Gateway Vector construction
OsKSL10-pro-R	attB2-GGTAGCATCGTAGTTGCCTGC	Gateway Vector construction
OsCPS1-qRT-F	TCAAGAGACACCGCCAGTTC	qRT-PCR primer for gene expression
OsCPS1-qRT-R	ACAGTGCATGACCCTGGATG	qRT-PCR primer for gene expression
OsCPS2-qRT-F	CGTGAAGCGTGGAAGCAGT	qRT-PCR primer for gene expression
OsCPS2-qRT-R	GCGTAGTCTGCACTGTTCTT	qRT-PCR primer for gene expression
OsCPS4-qRT-F	TGACGAGGCTGGGCATATC	qRT-PCR primer for gene expression
OsCPS4-qRT-R	TCTGGAGTCCAGTTCCTGAAA	qRT-PCR primer for gene expression
OsKSL1-qRT-F	GTCGTGGGGTCACCAGAGTA	qRT-PCR primer for gene expression
OsKSL1-qRT-R	GAGCTCCTTCCTGTGCATGT	qRT-PCR primer for gene expression
OsKSL4-qRT-F	GTATTTCATGGGACAAAATCTCTGG	qRT-PCR primer for gene expression
OsKSL4-qRT-R	CCATCCTTGCATTCCCTCTC	qRT-PCR primer for gene expression
OsKSL5-qRT-F	GGAGGGTTCTCCAGGGTAGT	qRT-PCR primer for gene expression
OsKSL5-qRT-R	ACCAGAAGAGCTTCCTGCAC	qRT-PCR primer for gene expression
OsKSL6-qRT-F	GCAGGTGTTGAGAAGAGCCT	qRT-PCR primer for gene expression
OsKSL6-qRT-R	TTGATGAGAGCCCTGCACTG	qRT-PCR primer for gene expression
OsKSL7-qRT-F	TCTACTACCAGACCGACGGATTC	qRT-PCR primer for gene expression
OsKSL7-qRT-R	GAGTTGAAGTGGCTCGTTGATG	qRT-PCR primer for gene expression
OsKSL8-qRT-F	ATTAATTCCTACGTCTTGTTGCTTGGC	qRT-PCR primer for gene expression
OsKSL8-qRT-R	ATATGCGCGGGTTTTCTTCCTAGTTTTAG	qRT-PCR primer for gene expression
OsKSL10-qRT-F	GCTGATTGAGAAGTGGGATA	qRT-PCR primer for gene expression
OsKSL10-qRT-R	GCTGATCCATTATGCTGCGAT	qRT-PCR primer for gene expression
OsKSL11-qRT-F	CCACTGCAGTCGCTTTTGTC	qRT-PCR primer for gene expression
OsKSL11-qRT-R	AACCACAGCCGTCAGTATGG	qRT-PCR primer for gene expression

## Sheet: Supplemental Table 4
	PAL-1	Os02g26810	08g34790	06g08580	09g37180	09g37200	10g23310	10g23820	11g42290	11g42370					PAL-2	02g41670
Supplemental Table 4 Promoter analysis of phenolamine and terpenoid synthesis genes in rice
	OsPAL1	OsC4H	Os4CL5	OsPHT1	OsPHT3	OsPHT4	OsTHT1	OsTHT2	OsTBT1	OsTBT2	OsCPS4	OsCPS1	OsKLS7	OsKLS5	OsKLS6	OsKLS4	OsKLS1	OsKLS8	OsKLS10
Auxin-responsive element	0	0	2	1	0	1	1	0	3	0	1	0	0	0	0	0	0	1	0
ABA responsive element	4	6	2	4	3	2	7	6	4	7	5	5	2	9	0	3	4	0	1
MeJA-responsiveness	2	4	0	2	4	2	0	8	2	8	10	1	2	4	0	4	0	5	2
SA responsive element	1	0	0	0	1	0	0	1	0	1	0	0	0	0	0	0	0	0	0
Anaerobic induction element	10	0	1	0	5	1	0	3	0	1	2	0	6	2	4	1	2	1	4
Meristem specific activation	0	0	1	1	0	1	0	3	0	0	0	0	2	0	3	0	0	0	0
Cis-acting regulatory element	1	2	6	2	4	0	1	0	2	0	0	0	11	0	0	15	0	0	0
MYC-binding site	2	3	3	3	4	2	7	4	5	7	1	0	4	3	4	2	1	0	9
MYB-binding site	12	15	6	1	7	6	12	8	2	16	4	6	16	11	10	9	1	11	9
W-box	1	1	1	0	3	0	4	1	1	3	0	0	0	0	0	1	1	0	2
Defense and stress responsiveness	0	0	0	1	0	0	0	0	1	0	0	0	1	0	0	1	0	0	0
Anoxic specific	1	2	0	2	0	0	0	1	0	0	0	1	0	0	0	0	0	1	0
Drought-inducibility	0	0	0	0	2	0	0	0	0	1	0	0	0	0	0	0	0	0	0
Low-temperature responsiveness	1	0	0	1	1	0	1	0	0	1	1	0	0	0	0	0	0	0	0

## Sheet: Supplemental Table 5
Supplemental Table 5 Scheduled MRM transitions for phenolamide and diterpenoid phytoalexins analysis in rice leaf.
Name	Class	Precursor ions (Q1)	Product ions (Q3)	Ret. Time (min)	Target Q1 Pre Bias (eV)	Target Collision Energy (eV)	Target Q3 Pre Bias (eV)
p-Coumaroyl tyramine	Phenolamides	284.1	147	4.8	-15	-22	-15
Feruloyl tryptamine	Phenolamides	337.2	177.1	2.31	-15	-22	-15
Feruloyl-putrescine	Phenolamides	265.1	177.1	2.38	-40	-20	-30
p-Coumaroyl-spermidine	Phenolamides	292.2	147.1	1.55	-20	-30	-40
Feruloyl-agmatine	Phenolamides	307.2	177.2	2.74	-15	-22	-15
Feruloyl-serotonin	Phenolamides	353.15	177.2	2.21	-15	-22	-15
Momilactone A	Terpenoids	315.2	121	8.62	-30	-20	-40
Momilactone B	Terpenoids	331.2	313.2	7.91	-40	-30	-20
Oryzalexin B	Terpenoids	303.2	285.2	8.28	-15	-22	-15
Phytocassane B	Terpenoids	335.2	317.2	8.88	-15	-22	-15
Phytocassane C	Terpenoids	319.4	149.2	7.84	-20	-20	-10
